# Supplementary material for: Agricultural Waste-Derived Cellulose/ZnO Composites: Dual Photocatalytic and Adsorptive Action for Textile Dye Removal
Source: Polymers (Basel). 2025 Jun 22;17(13):1737. doi: 10.3390/polym17131737 (PMC12252186; doi:10.3390/polym17131737)
Supplement: Supplementary file 1 [file polymers-17-01737-s001.zip]

Archive with 1 entries (1 files):
- polymers-3641650-supplementary.pdf
